# Supplementary material for: Expression analysis of genes and pathways associated with liver metastases of the uveal melanoma
Source: BMC Med Genet. 2014 Mar 5;15:29. doi: 10.1186/1471-2350-15-29 (PMC4015751; doi:10.1186/1471-2350-15-29)
Supplement: Additional file 3 — Gene feature and relationship in the liver metastatic related signal transduction network. [file 1471-2350-15-29-S3.xls]

## Sheet: Sheet1
GENE FEATURE
Gene symbol	Description	betweenness centrality	degree	indegree	outdegree	style
YWHAZ	tyrosine 3-monooxygenase/tryptophan 5-monooxygenase activation protein, zeta polypeptide	0.999981	74	74	74	up
PRKDC	protein kinase, DNA-activated, catalytic polypeptide	0.72794	84	84	84	up
ESR1	estrogen receptor 1	0.612559	33	33	33	up
FYN	FYN oncogene related to SRC, FGR, YES	0.382604	33	31	32	down
SHC1	SHC (Src homology 2 domain containing) transforming protein 1	0.362714	48	48	43	up
LGALS3BP	lectin, galactoside-binding, soluble, 3 binding protein	0.351581	50	50	50	up
SPTBN1	spectrin, beta, non-erythrocytic 1	0.327636	61	61	61	up
PRKCA	protein kinase C, alpha	0.327376	29	27	28	up
ATM	ataxia telangiectasia mutated	0.316932	35	35	35	up
TIAM1	T-cell lymphoma invasion and metastasis 1	0.275872	17	17	17	down
COPS5	COP9 constitutive photomorphogenic homolog subunit 5 (Arabidopsis)	0.251385	39	39	39	up
PTK2	PTK2 protein tyrosine kinase 2	0.243945	30	28	27	up
GNAI1	guanine nucleotide binding protein (G protein), alpha inhibiting activity polypeptide 1	0.243427	21	18	18	down
STAT1	signal transducer and activator of transcription 1, 91kDa	0.240599	19	18	19	up
SDC2	syndecan 2	0.226743	16	16	9	up
PRDX4	peroxiredoxin 4	0.221791	41	41	41	up
RPL13	ribosomal protein L13	0.213425	57	57	57	down
SUPT16H	suppressor of Ty 16 homolog (S. cerevisiae)	0.201054	46	46	46	up
GRB10	growth factor receptor-bound protein 10	0.19472	4	4	4	up
COL1A2	collagen, type I, alpha 2	0.188611	7	6	7	up
IQGAP1	IQ motif containing GTPase activating protein 1	0.182215	53	53	53	up
UBR5	ubiquitin protein ligase E3 component n-recognin 5	0.17572	17	17	17	up
BCLAF1	BCL2-associated transcription factor 1	0.161212	48	48	48	up
MEGF10	multiple EGF-like-domains 10	0.156272	2	2	2	down
LMNA	lamin A/C	0.142729	52	52	52	up
HNRNPD	Heterogeneous nuclear ribonucleoprotein D (AU-rich element RNA binding protein 1, 37kDa)	0.137604	54	54	54	up
PDE4B	phosphodiesterase 4B, cAMP-specific	0.128487	7	7	7	down
EPPK1	epiplakin 1	0.127437	48	48	48	down
MMP2	matrix metallopeptidase 2 (gelatinase A, 72kDa gelatinase, 72kDa type IV collagenase)	0.124711	12	12	11	up
B2M	beta-2-microglobulin	0.123588	5	5	5	up
PSMB8	proteasome (prosome, macropain) subunit, beta type, 8 (large multifunctional peptidase 7)	0.122715	7	7	7	up
SNCA	synuclein, alpha (non A4 component of amyloid precursor)	0.120603	12	12	12	down
FGFR3	fibroblast growth factor receptor 3	0.119568	5	5	4	up
PDIA3	protein disulfide isomerase family A, member 3	0.118915	30	30	30	up
CADPS2	Ca++-dependent secretion activator 2	0.117615	2	2	2	down
MCM4	minichromosome maintenance complex component 4	0.111011	7	7	7	up
PTPN11	protein tyrosine phosphatase, non-receptor type 11	0.106781	24	24	24	up
ASS1	argininosuccinate synthase 1	0.106528	14	14	14	up
PSME4	proteasome (prosome, macropain) activator subunit 4	0.101686	9	9	9	up
HLA-B	major histocompatibility complex, class I, B	0.0961503	26	26	26	up
CDC27	cell division cycle 27 homolog (S. cerevisiae)	0.0929799	36	36	36	up
FOS	FBJ murine osteosarcoma viral oncogene homolog	0.0925143	10	9	10	up
AURKA	aurora kinase A	0.0895999	36	36	36	up
CEBPB	CCAAT/enhancer binding protein (C/EBP), beta	0.089507	6	6	6	up
NID1	nidogen 1	0.0893786	4	4	4	up
CNN3	calponin 3, acidic	0.0887694	18	18	18	down
EZR	ezrin	0.0865538	30	30	30	up
COL4A1	collagen, type IV, alpha 1	0.0855612	6	5	6	up
RPL35A	ribosomal protein L35a	0.0854774	27	27	27	down
PTP4A3	protein tyrosine phosphatase type IVA, member 3	0.0806449	5	5	5	up
SP100	SP100 nuclear antigen	0.0788204	3	3	3	up
UBE2W	ubiquitin-conjugating enzyme E2W (putative)	0.0788204	3	3	3	up
TPR	translocated promoter region (to activated MET oncogene)	0.0757406	30	30	30	up
PLOD3	procollagen-lysine, 2-oxoglutarate 5-dioxygenase 3	0.0745455	35	35	35	up
LYN	v-yes-1 Yamaguchi sarcoma viral related oncogene homolog	0.0715869	25	21	24	up
NEDD9	neural precursor cell expressed, developmentally down-regulated 9	0.0668824	6	6	6	down
PARP12	poly (ADP-ribose) polymerase family, member 12	0.065146	8	8	8	up
C3	complement component 3	0.0608928	6	6	3	down
C1QA	complement component 1, q subcomponent, A chain	0.0596807	5	3	5	up
GNAS	GNAS complex locus	0.0579244	28	27	28	down
STOM	stomatin	0.0574578	18	18	18	up
KIT	v-kit Hardy-Zuckerman 4 feline sarcoma viral oncogene homolog	0.0561537	17	17	16	up
TAP1	transporter 1, ATP-binding cassette, sub-family B (MDR/TAP)	0.0558465	5	5	5	up
WNK1	WNK lysine deficient protein kinase 1	0.0542781	9	9	9	up
PIK3C2A	phosphoinositide-3-kinase, class 2, alpha polypeptide	0.0512047	16	16	16	up
TAGLN2	transgelin 2	0.0505284	31	31	31	up
PPARG	peroxisome proliferator-activated receptor gamma	0.0471909	6	6	6	down
AHCYL2	adenosylhomocysteinase-like 2	0.0460794	7	7	7	down
BGN	biglycan	0.0457508	3	3	3	up
UCHL1	ubiquitin carboxyl-terminal esterase L1 (ubiquitin thiolesterase)	0.0453256	6	6	6	up
TJP2	tight junction protein 2 (zona occludens 2)	0.0449534	5	5	5	down
CDC25B	cell division cycle 25 homolog B (S. pombe)	0.0428805	4	4	4	up
KIAA1377	KIAA1377	0.0424899	4	4	4	down
GJA1	gap junction protein, alpha 1, 43kDa	0.0419229	4	4	3	up
RIMS2	regulating synaptic membrane exocytosis 2	0.0417354	7	7	7	up
RAB27A	RAB27A, member RAS oncogene family	0.0405505	4	4	4	up
MARCKS	myristoylated alanine-rich protein kinase C substrate	0.0401218	19	19	19	down
POLA1	polymerase (DNA directed), alpha 1, catalytic subunit	0.0399478	3	3	3	up
SORBS2	sorbin and SH3 domain containing 2	0.0399314	3	3	3	down
CHGB	chromogranin B (secretogranin 1)	0.0394786	2	2	2	down
TERF1	telomeric repeat binding factor (NIMA-interacting) 1	0.0394786	4	4	4	up
DGKE	diacylglycerol kinase, epsilon 64kDa	0.038111	11	11	11	down
ABL2	v-abl Abelson murine leukemia viral oncogene homolog 2	0.0326052	18	18	17	up
TOP2A	topoisomerase (DNA) II alpha 170kDa	0.030691	19	19	19	up
CPSF1	cleavage and polyadenylation specific factor 1, 160kDa	0.02976	34	34	34	up
MAD1L1	MAD1 mitotic arrest deficient-like 1 (yeast)	0.0292903	34	34	34	up
TCEB1	transcription elongation factor B (SIII), polypeptide 1 (15kDa, elongin C)	0.0276206	10	10	10	up
TUBB6	tubulin, beta 6	0.0272437	6	6	6	up
NBN	nibrin	0.0258318	29	29	29	up
MYO5A	myosin VA (heavy chain 12, myoxin)	0.0258242	6	6	6	up
EIF2C2	eukaryotic translation initiation factor 2C, 2	0.0243764	25	25	25	up
PSAP	prosaposin	0.0233882	14	14	14	up
ABLIM1	actin binding LIM protein 1	0.0233054	14	14	14	down
CD97	CD97 molecule	0.0231008	11	11	11	up
LGALS1	lectin, galactoside-binding, soluble, 1	0.0227267	9	9	9	up
SHROOM3	shroom family member 3	0.0224441	32	32	32	down
MET	met proto-oncogene (hepatocyte growth factor receptor)	0.022322	8	5	6	up
NSMAF	neutral sphingomyelinase (N-SMase) activation associated factor	0.0223153	29	29	29	up
CBR1	carbonyl reductase 1	0.0214626	18	18	18	up
CPS1	carbamoyl-phosphate synthase 1, mitochondrial	0.0206981	18	18	18	down
RAD21	RAD21 homolog (S. pombe)	0.0205616	25	25	25	up
CHD7	chromodomain helicase DNA binding protein 7	0.020304	22	22	22	up
EXOSC4	exosome component 4	0.0200728	19	19	19	up
FZD7	frizzled homolog 7 (Drosophila)	0.0197051	2	2	1	up
SRGAP2	SLIT-ROBO Rho GTPase activating protein 2	0.0197051	4	4	3	up
PSMB9	proteasome (prosome, macropain) subunit, beta type, 9 (large multifunctional peptidase 2)	0.0196946	3	3	3	up
BAG2	BCL2-associated athanogene 2	0.0194633	6	6	6	up
COL4A2	collagen, type IV, alpha 2	0.0183488	5	4	5	up
CYC1	cytochrome c-1	0.0177987	5	5	5	up
PFKP	phosphofructokinase, platelet	0.0170957	33	33	33	up
RPS6KA2	ribosomal protein S6 kinase, 90kDa, polypeptide 2	0.0161983	11	11	11	up
LAMA1	laminin, alpha 1	0.0158706	3	3	3	up
IFITM1	interferon induced transmembrane protein 1 (9-27)	0.0156923	5	5	5	up
P4HA2	prolyl 4-hydroxylase, alpha polypeptide II	0.0151473	13	13	13	up
NEDD4L	neural precursor cell expressed, developmentally down-regulated 4-like	0.014729	7	3	7	up
MTDH	metadherin	0.01431	12	12	12	up
P4HA1	prolyl 4-hydroxylase, alpha polypeptide I	0.014195	16	16	16	up
NASP	Nuclear autoantigenic sperm protein (histone-binding)	0.0141267	13	13	13	up
IFI16	interferon, gamma-inducible protein 16	0.0122638	2	2	2	up
TGFBI	transforming growth factor, beta-induced, 68kDa	0.0115893	3	3	3	up
LAMC1	laminin, gamma 1 (formerly LAMB2)	0.0102242	12	12	12	up
DMD	dystrophin	0.00992315	6	6	6	down
SGK1	serum/glucocorticoid regulated kinase 1	0.00948299	12	12	12	up
SAP30	Sin3A-associated protein, 30kDa	0.00936343	5	5	5	up
EIF1B	eukaryotic translation initiation factor 1B	0.00844175	7	7	7	down
MRPL15	mitochondrial ribosomal protein L15	0.00801437	8	8	8	up
C4A	complement component 4A (Rodgers blood group) /// complement component 4B (Chido blood group) /// complement C4-B-like	0.00777059	5	4	4	up
PDXK	pyridoxal (pyridoxine, vitamin B6) kinase	0.00767523	22	22	22	up
GFPT1	glutamine--fructose-6-phosphate transaminase 1	0.00759975	12	12	12	up
FABP5	fatty acid binding protein 5 (psoriasis-associated)	0.00652701	4	4	4	up
SAMHD1	SAM domain and HD domain 1	0.006284	21	21	21	up
ANXA4	annexin A4	0.00607717	23	23	23	up
ATP6V1C1	ATPase, H+ transporting, lysosomal 42kDa, V1 subunit C1	0.00587594	3	3	3	up
AHRR	aryl-hydrocarbon receptor repressor	0.00585641	8	8	8	up
SPARC	secreted protein, acidic, cysteine-rich (osteonectin)	0.00522181	2	2	2	up
FKBP5	FK506 binding protein 5	0.00521279	3	3	3	up
CBR3	carbonyl reductase 3	0.00503071	26	26	26	up
CEBPD	CCAAT/enhancer binding protein (C/EBP), delta	0.00445454	2	2	2	up
CAPN1	calpain 1, (mu/I) large subunit	0.00418125	8	8	8	up
CXCR4	chemokine (C-X-C motif) receptor 4	0.0038704	5	4	5	up
S100A4	S100 calcium binding protein A4	0.00336196	11	11	11	up
ZFP106	zinc finger protein 106 homolog (mouse)	0.00263717	4	4	4	up
DERL1	Der1-like domain family, member 1	0.00236507	6	6	6	up
SACS	spastic ataxia of Charlevoix-Saguenay (sacsin)	0.00236507	6	6	6	up
FOXM1	forkhead box M1	0.00236376	2	2	2	up
EDNRB	endothelin receptor type B	0.00236007	2	1	2	down
ERC1	ELKS/RAB6-interacting/CAST family member 1	0.00234526	4	4	4	up
ANLN	anillin, actin binding protein	0.0022325	28	28	28	up
AKAP13	A kinase (PRKA) anchor protein 13	0.00198168	2	2	2	up
LGALS3	lectin, galactoside-binding, soluble, 3	0.00174894	4	4	4	up
PDLIM1	PDZ and LIM domain 1	0.00167527	2	2	2	up
CD55	CD55 molecule, decay accelerating factor for complement (Cromer blood group)	0.00163606	4	1	4	up
MBP	myelin basic protein	0.00146408	3	3	3	up
WSB1	WD repeat and SOCS box-containing 1	0.00139807	4	4	4	up
SPP1	secreted phosphoprotein 1	0.00121737	3	3	3	down
AFF3	AF4/FMR2 family, member 3	0.00121036	2	2	2	down
ADCY1	adenylate cyclase 1 (brain)	0.00115995	3	3	1	up
GAS1	growth arrest-specific 1	0.00111982	2	2	2	down
C2	complement component 2	0.00107139	2	1	1	up
ERBB3	v-erb-b2 erythroblastic leukemia viral oncogene homolog 3 (avian)	0.00105399	6	4	5	down
CITED1	Cbp/p300-interacting transactivator, with Glu/Asp-rich carboxy-terminal domain, 1	0.000972304	2	2	2	up
ID2	inhibitor of DNA binding 2, dominant negative helix-loop-helix protein	0.000736329	2	2	2	down
ETS2	v-ets erythroblastosis virus E26 oncogene homolog 2 (avian)	0.000701939	2	2	2	up
MSN	moesin	0.000649195	12	12	12	up
FXR1	fragile X mental retardation, autosomal homolog 1	0.000618724	3	3	3	down
MYO1D	myosin ID	0.000547687	6	6	6	up
TRAM1	translocation associated membrane protein 1	0.000331742	3	3	3	up
KIRREL	kin of IRRE like (Drosophila)	0.000244819	2	2	2	up
ASAP1	ArfGAP with SH3 domain, ankyrin repeat and PH domain 1	6.32706e-05	3	3	3	up
FAM82B	family with sequence similarity 82, member B	4.27616e-05	10	10	10	up
AZGP1	alpha-2-glycoprotein 1, zinc-binding	1.82455e-05	12	12	12	down
ADAM10	ADAM metallopeptidase domain 10	0	1	1	1	up
ADAM12	ADAM metallopeptidase domain 12	0	1	1	1	up
ADAM23	ADAM metallopeptidase domain 23	0	1	1	1	up
AEBP1	AE binding protein 1	0	1	1	1	up
ALDH1L1	aldehyde dehydrogenase 1 family, member L1	0	2	2	2	down
ALDH1L2	aldehyde dehydrogenase 1 family, member L2	0	5	5	5	up
ALK	anaplastic lymphoma receptor tyrosine kinase	0	1	1	1	up
ANP32E	acidic (leucine-rich) nuclear phosphoprotein 32 family, member E	0	1	1	1	up
APLP2	amyloid beta (A4) precursor-like protein 2	0	1	1	1	up
ARFGEF1	ADP-ribosylation factor guanine nucleotide-exchange factor 1(brefeldin A-inhibited)	0	1	1	1	up
ATAD2	ATPase family, AAA domain containing 2	0	1	1	1	up
ATF3	activating transcription factor 3	0	1	1	1	up
BAP1	BRCA1 associated protein-1 (ubiquitin carboxy-terminal hydrolase)	0	1	1	1	down
BAX	BCL2-associated X protein	0	1	1	1	up
BCL11A	B-cell CLL/lymphoma 11A (zinc finger protein)	0	1	1	1	down
BEX4	brain expressed, X-linked 4	0	1	1	1	down
BOP1	block of proliferation 1	0	3	3	3	up
C3ORF32	chromosome 3 open reading frame 32	0	20	20	20	down
C8ORF33	chromosome 8 open reading frame 33	0	14	14	14	up
CBS	cystathionine-beta-synthase	0	14	14	14	up
CBX5	chromobox homolog 5	0	1	1	1	up
CCDC14	coiled-coil domain containing 14	0	1	1	1	down
CCND2	cyclin D2	0	1	1	0	up
CD109	CD109 molecule	0	10	10	10	up
CKS2	CDC28 protein kinase regulatory subunit 2	0	6	6	6	up
CLIP1	CAP-GLY domain containing linker protein 1	0	2	2	2	up
COL11A1	collagen, type XI, alpha 1	0	2	1	2	down
COL11A2	collagen, type XI, alpha 2	0	2	1	2	down
COL6A2	collagen, type VI, alpha 2	0	1	0	1	up
CPNE3	copine III	0	21	21	21	up
CSPG4	chondroitin sulfate proteoglycan 4	0	1	1	1	up
CX3CR1	chemokine (C-X3-C motif) receptor 1	0	1	0	1	down
DECR1	2,4-dienoyl CoA reductase 1, mitochondrial	0	9	9	9	up
DNAJC13	DnaJ (Hsp40) homolog, subfamily C, member 13	0	21	21	21	up
EDNRA	endothelin receptor type A	0	1	1	1	up
EIF4E3	eukaryotic translation initiation factor 4E family member 3	0	3	3	3	down
FAM169A	family with sequence similarity 169, member A	0	2	2	2	down
FBXO17	F-box protein 17 /// seryl-tRNA synthetase 2, mitochondrial	0	3	3	3	down
FBXO32	F-box protein 32	0	4	4	4	up
FCGBP	Fc fragment of IgG binding protein	0	4	4	4	down
FZD6	frizzled homolog 6 (Drosophila)	0	1	1	0	down
GBA	glucosidase, beta, acid /// glucosidase, beta, acid pseudogene 1	0	10	10	10	up
GJC1	gap junction protein, gamma 1, 45kDa	0	1	1	1	up
GPR143	G protein-coupled receptor 143	0	1	1	1	up
HTRA1	HtrA serine peptidase 1	0	10	10	10	up
IFI27	interferon, alpha-inducible protein 27	0	4	4	4	up
IFI35	interferon-induced protein 35	0	4	4	4	up
IGFBP7	insulin-like growth factor binding protein 7	0	1	1	1	up
ILVBL	ilvB (bacterial acetolactate synthase)-like	0	7	7	7	up
INTS8	integrator complex subunit 8	0	20	20	20	up
ISG20	interferon stimulated exonuclease gene 20kDa	0	4	4	4	up
ITPR2	inositol 1,4,5-triphosphate receptor, type 2	0	1	1	1	up
KCTD6	potassium channel tetramerisation domain containing 6	0	1	1	1	down
KIAA1429	KIAA1429	0	1	1	1	up
KIF20A	kinesin family member 20A	0	3	3	3	up
KLF4	Kruppel-like factor 4 (gut)	0	1	1	1	up
KLHL24	kelch-like 24 (Drosophila)	0	3	3	3	down
LDB3	LIM domain binding 3	0	3	3	3	up
LRRK2	leucine-rich repeat kinase 2	0	1	1	1	down
LY96	lymphocyte antigen 96	0	1	1	1	up
MCF2L	MCF.2 cell line derived transforming sequence-like	0	1	1	1	down
MED15	mediator complex subunit 15	0	2	2	2	up
MGLL	monoglyceride lipase	0	1	1	1	up
MICAL1	microtubule associated monoxygenase, calponin and LIM domain containing 1	0	1	1	1	up
MID1	midline 1 (Opitz/BBB syndrome)	0	1	1	1	down
MRPL13	mitochondrial ribosomal protein L13	0	5	5	5	up
MRPS28	mitochondrial ribosomal protein S28	0	5	5	5	up
MTERFD1	MTERF domain containing 1	0	5	5	5	up
MX1	myxovirus (influenza virus) resistance 1, interferon-inducible protein p78 (mouse)	0	1	1	1	up
MYOF	myoferlin	0	1	1	1	up
NCKAP5	NCK-associated protein 5	0	1	1	1	down
NDUFB9	NADH dehydrogenase (ubiquinone) 1 beta subcomplex, 9, 22kDa	0	2	2	2	up
PAM	peptidylglycine alpha-amidating monooxygenase	0	1	1	1	up
PDE4DIP	phosphodiesterase 4D interacting protein	0	1	1	1	up
PDGFD	platelet derived growth factor D	0	1	0	1	down
PDXDC1	pyridoxal-dependent decarboxylase domain containing 1	0	1	1	1	up
PEG3	paternally expressed 3	0	3	3	3	down
PLA1A	phospholipase A1 member A	0	3	3	3	down
PLAG1	pleiomorphic adenoma gene 1	0	5	5	5	down
PLOD2	procollagen-lysine, 2-oxoglutarate 5-dioxygenase 2	0	10	10	10	down
PNKP	polynucleotide kinase 3'-phosphatase	0	1	1	1	up
POLR1D	polymerase (RNA) I polypeptide D, 16kDa	0	1	1	1	down
PPFIBP1	PTPRF interacting protein, binding protein 1 (liprin beta 1)	0	2	2	2	up
PPIC	peptidylprolyl isomerase C (cyclophilin C)	0	1	1	1	up
PPP1R9A	protein phosphatase 1, regulatory (inhibitor) subunit 9A	0	3	3	3	down
RAB2A	RAB2A, member RAS oncogene family	0	1	1	1	up
RABGGTB	Rab geranylgeranyltransferase, beta subunit	0	1	1	1	down
RAPGEF3	Rap guanine nucleotide exchange factor (GEF) 3	0	2	2	1	down
RARB	retinoic acid receptor, beta	0	1	1	1	down
RBMS1	RNA binding motif, single stranded interacting protein 1	0	1	1	1	up
RGS20	regulator of G-protein signaling 20	0	1	1	1	up
RGS5	regulator of G-protein signaling 5	0	1	1	1	up
RNF125	ring finger protein 125	0	1	1	1	up
ROBO1	roundabout, axon guidance receptor, homolog 1 (Drosophila)	0	1	0	1	down
RUNX1T1	runt-related transcription factor 1; translocated to, 1 (cyclin D-related)	0	3	3	3	up
SEMA6A	sema domain, transmembrane domain (TM), and cytoplasmic domain, (semaphorin) 6A	0	1	1	1	down
SERPINE2	serpin peptidase inhibitor, clade E (nexin, plasminogen activator inhibitor type 1), member 2	0	2	2	2	up
SERPINF1	serpin peptidase inhibitor, clade F (alpha-2 antiplasmin, pigment epithelium derived factor), member 1	0	4	4	4	up
SFI1	Sfi1 homolog, spindle assembly associated (yeast)	0	20	20	20	up
SFRP1	secreted frizzled-related protein 1	0	2	0	2	down
SH3PXD2A	SH3 and PX domains 2A	0	2	2	2	up
SHC4	SHC (Src homology 2 domain containing) family, member 4	0	5	5	0	down
SIPA1L2	signal-induced proliferation-associated 1 like 2	0	3	3	3	up
SLC1A1	solute carrier family 1 (neuronal/epithelial high affinity glutamate transporter, system Xag), member 1	0	1	1	1	up
SNX8	sorting nexin 8	0	1	1	1	up
SSBP2	single-stranded DNA binding protein 2	0	3	3	3	down
SSFA2	Sperm specific antigen 2	0	2	2	2	down
SYNJ2	synaptojanin 2	0	1	1	1	up
TACC2	transforming, acidic coiled-coil containing protein 2	0	1	1	1	up
TAF2	TAF2 RNA polymerase II, TATA box binding protein (TBP)-associated factor, 150kDa	0	1	1	1	up
TBC1D7	TBC1 domain family, member 7	0	1	1	1	up
THBS2	thrombospondin 2	0	2	1	2	up
TIMP2	TIMP metallopeptidase inhibitor 2	0	1	1	1	up
TIMP3	TIMP metallopeptidase inhibitor 3	0	1	1	1	down
TIPARP	TCDD-inducible poly(ADP-ribose) polymerase	0	1	1	1	down
TM9SF1	transmembrane 9 superfamily member 1	0	2	2	2	up
TNKS2	tankyrase, TRF1-interacting ankyrin-related ADP-ribose polymerase 2	0	1	1	1	up
TOR1AIP2	torsin A interacting protein 2	0	1	1	1	up
TPD52L1	tumor protein D52-like 1	0	1	1	1	down
TPM4	tropomyosin 4	0	3	3	3	up
TPPP	tubulin polymerization promoting protein	0	5	5	5	up
TTC35	tetratricopeptide repeat domain 35	0	1	1	1	up
VPS13B	vacuolar protein sorting 13 homolog B (yeast)	0	2	2	2	up
WARS	tryptophanyl-tRNA synthetase	0	2	2	2	up
WIPI1	WD repeat domain, phosphoinositide interacting 1	0	1	1	1	up
ZBTB20	zinc finger and BTB domain containing 20	0	1	1	1	down

## Sheet: Sheet2
RELATIONSHIP
source	target	interaction
C1QA	C2	activation
C1QA	C4A	activation
C2	C3	activation
C4A	C3	activation
COL11A1	SDC2	activation
COL11A2	SDC2	activation
COL1A2	SDC2	activation
COL4A1	SDC2	activation
COL4A2	SDC2	activation
COL6A2	SDC2	activation
CX3CR1	GNAI1	activation
CXCR4	GNAI1	activation
EDNRB	GNAI1	activation
GNAI1	LYN	activation
GNAI1	RAPGEF3	activation
GNAS	ADCY1	activation
LYN	PRKCA	activation
LYN	SHC1	activation
LYN	SHC4	activation
MET	PTK2	activation
MET	SHC1	activation
MET	SHC4	activation
PDGFD	MET	activation
ROBO1	SRGAP2	activation
THBS2	SDC2	activation
CD55	ABL2	activation(indirect effect)
CD55	FYN	activation(indirect effect)
ERBB3	SHC1	activation(phosphorylation)
ERBB3	SHC4	activation(phosphorylation)
FYN	SHC1	activation(phosphorylation)
FYN	SHC4	activation(phosphorylation)
LYN	PTK2	activation(phosphorylation)
PTK2	SHC1	activation(phosphorylation)
PTK2	SHC4	activation(phosphorylation)
PRKCA	PTK2	activation(phosphorylation)(indirect effect)
GJA1	TUBB6	binding/association
ADCY1	RAPGEF3	compound
FOS	MMP2	expression
STAT1	CCND2	expression
PRKCA	GJA1	indirect effect
CD55	C3	inhibition
GNAI1	ADCY1	inhibition
SFRP1	FZD6	inhibition
SFRP1	FZD7	inhibition
NEDD4L	ERBB3	ubiquination
NEDD4L	FGFR3	ubiquination
NEDD4L	KIT	ubiquination
NEDD4L	MET	ubiquination
ABL2	AHRR
ABL2	ATM
ABL2	AURKA
ABL2	FYN
ABL2	GFPT1
ABL2	KIT
ABL2	LYN
ABL2	PRKCA
ABL2	PRKDC
ABL2	PTK2
ABL2	RPS6KA2
ABL2	SHC1
ABLIM1	BCLAF1
ABLIM1	CBR1
ABLIM1	EPPK1
ABLIM1	IQGAP1
ABLIM1	PRKDC
ABLIM1	PTPN11
ABLIM1	RPL35A
ABLIM1	SHC1
ABLIM1	SPTBN1
ABLIM1	SRGAP2
ABLIM1	TIAM1
ABLIM1	YWHAZ
ADAM10	PDIA3
ADAM12	PRKCA
ADAM23	YWHAZ
AEBP1	PTK2
AFF3	PTK2
AFF3	WNK1
AHCYL2	BOP1
AHCYL2	CNN3
AHCYL2	MRPL15
AHCYL2	PPP1R9A
AHCYL2	UBR5
AHRR	AURKA
AHRR	ESR1
AHRR	KIT
AHRR	LYN
AHRR	PRKDC
AHRR	PTK2
AHRR	SHC1
AKAP13	ESR1
AKAP13	YWHAZ
ALDH1L1	ATP6V1C1
ALDH1L2	MRPL13
ALDH1L2	MRPL15
ALDH1L2	MTERFD1
ALDH1L2	PRDX4
ALK	SHC1
ANLN	BCLAF1
ANLN	C3ORF32
ANLN	CDC27
ANLN	COPS5
ANLN	CPSF1
ANLN	EPPK1
ANLN	GNAS
ANLN	HNRNPD
ANLN	LMNA
ANLN	MAD1L1
ANLN	NBN
ANLN	PFKP
ANLN	PRKDC
ANLN	RPL13
ANLN	SHC1
ANLN	SUPT16H
ANLN	TPR
ANP32E	FOS
ANXA4	CBR3
ANXA4	CDC27
ANXA4	EPPK1
ANXA4	EZR
ANXA4	HNRNPD
ANXA4	IQGAP1
ANXA4	LGALS3BP
ANXA4	LMNA
ANXA4	MAD1L1
ANXA4	NSMAF
ANXA4	PDIA3
ANXA4	PLOD3
ANXA4	PRDX4
ANXA4	PRKDC
ANXA4	RPL13
ANXA4	SAMHD1
ANXA4	SPTBN1
ANXA4	SUPT16H
ANXA4	TAGLN2
ANXA4	YWHAZ
APLP2	PRKCA
ARFGEF1	PTP4A3
ASAP1	FYN
ASAP1	SHC1
ASS1	LMNA
ASS1	P4HA1
ASS1	PDIA3
ASS1	PLOD3
ASS1	PRKDC
ASS1	TAGLN2
ASS1	TOP2A
ASS1	YWHAZ
ATAD2	ESR1
ATM	ANLN
ATM	AURKA
ATM	BCLAF1
ATM	CDC27
ATM	COPS5
ATM	CPSF1
ATM	EPPK1
ATM	FYN
ATM	HNRNPD
ATM	IQGAP1
ATM	LMNA
ATM	LYN
ATM	MAD1L1
ATM	NBN
ATM	PFKP
ATM	PRKCA
ATM	PRKDC
ATM	RPL13
ATM	SHROOM3
ATM	SPTBN1
ATP6V1C1	PPARG
AURKA	ANLN
AURKA	BCLAF1
AURKA	CDC25B
AURKA	CDC27
AURKA	COPS5
AURKA	CPSF1
AURKA	EPPK1
AURKA	HNRNPD
AURKA	IQGAP1
AURKA	LMNA
AURKA	MAD1L1
AURKA	NBN
AURKA	PFKP
AURKA	PRKCA
AURKA	PRKDC
AURKA	RPL13
AURKA	SHC1
AURKA	SHROOM3
AURKA	SPTBN1
AZGP1	EIF2C2
AZGP1	HNRNPD
AZGP1	LGALS3BP
AZGP1	PDIA3
AZGP1	PDXK
AZGP1	PLOD3
AZGP1	PRDX4
AZGP1	PRKDC
AZGP1	RPL13
AZGP1	RPL35A
AZGP1	SPTBN1
AZGP1	YWHAZ
B2M	FYN
B2M	HLA-B
B2M	PDIA3
B2M	TAP1
BAG2	IQGAP1
BAG2	MED15
BAG2	PRDX4
BAP1	AHCYL2
BAX	SNCA
BCL11A	PARP12
BCLAF1	C3ORF32
BCLAF1	CDC27
BCLAF1	CPSF1
BCLAF1	EXOSC4
BCLAF1	HNRNPD
BCLAF1	LMNA
BCLAF1	MAD1L1
BCLAF1	NBN
BCLAF1	PRKDC
BCLAF1	PTPN11
BCLAF1	RPL13
BCLAF1	RPL35A
BCLAF1	SHC1
BCLAF1	SUPT16H
BCLAF1	TPR
BCLAF1	YWHAZ
BEX4	PTK2
BGN	LY96
BOP1	PPP1R9A
BOP1	UBR5
C1QA	PDE4B
C3	TIAM1
C3ORF32	PRKDC
C3ORF32	RPL13
C3ORF32	SHC1
C3ORF32	SUPT16H
C4A	DERL1
C4A	SACS
C4A	TIAM1
C8ORF33	CBS
C8ORF33	EXOSC4
C8ORF33	HNRNPD
C8ORF33	LGALS3BP
C8ORF33	NSMAF
C8ORF33	YWHAZ
CADPS2	MEGF10
CAPN1	BCLAF1
CAPN1	DGKE
CAPN1	HNRNPD
CAPN1	PIK3C2A
CAPN1	RPL35A
CAPN1	SPTBN1
CAPN1	STAT1
CAPN1	UBR5
CBR1	BCLAF1
CBR1	EIF1B
CBR1	EPPK1
CBR1	HLA-B
CBR1	IQGAP1
CBR1	MARCKS
CBR1	NASP
CBR1	PRKDC
CBR1	PTPN11
CBR1	RPL35A
CBR1	SHC1
CBR1	SPTBN1
CBR1	TAGLN2
CBR1	YWHAZ
CBR3	C8ORF33
CBR3	CBS
CBR3	EXOSC4
CBR3	HNRNPD
CBR3	LGALS3BP
CBR3	NSMAF
CBR3	YWHAZ
CBS	YWHAZ
CBX5	SP100
CCDC14	UCHL1
CD109	LAMC1
CD109	LGALS3BP
CD109	MARCKS
CD109	STOM
CD55	CD97
CD97	CD109
CD97	GBA
CD97	LAMC1
CD97	LGALS3BP
CD97	MARCKS
CD97	PLOD2
CD97	PLOD3
CD97	STOM
CDC25B	YWHAZ
CDC27	C3ORF32
CDC27	CPSF1
CDC27	HNRNPD
CDC27	MAD1L1
CDC27	PRKDC
CDC27	RPL13
CDC27	SHC1
CDC27	SUPT16H
CEBPB	ESR1
CEBPB	FOS
CEBPD	CEBPB
CEBPD	UBR5
CHD7	ANLN
CHD7	ATM
CHD7	AURKA
CHD7	BCLAF1
CHD7	CDC27
CHD7	COPS5
CHD7	CPSF1
CHD7	DNAJC13
CHD7	EPPK1
CHD7	HNRNPD
CHD7	IQGAP1
CHD7	LMNA
CHD7	MAD1L1
CHD7	NBN
CHD7	PFKP
CHD7	PRKDC
CHD7	RAD21
CHD7	RPL13
CHD7	SHROOM3
CHD7	SPTBN1
CHGB	MGLL
CITED1	ESR1
CITED1	SAP30
CKS2	ANXA4
CKS2	CDC27
CKS2	CPS1
CKS2	EZR
CKS2	IQGAP1
CKS2	MAD1L1
CLIP1	IQGAP1
CLIP1	MAD1L1
CNN3	C8ORF33
CNN3	CBR3
CNN3	CBS
CNN3	CPSF1
CNN3	EXOSC4
CNN3	HLA-B
CNN3	HNRNPD
CNN3	LGALS3BP
CNN3	NSMAF
CNN3	PDXK
CNN3	PRDX4
CNN3	PRKDC
CNN3	RPL13
CNN3	YWHAZ
COL11A2	COL11A1
COL1A2	BGN
COL1A2	TGFBI
COL4A1	NID1
COL4A2	BGN
COL4A2	COL4A1
COL4A2	TGFBI
COPS5	BCLAF1
COPS5	C3ORF32
COPS5	CDC27
COPS5	CPSF1
COPS5	EPPK1
COPS5	GNAS
COPS5	HNRNPD
COPS5	LMNA
COPS5	MAD1L1
COPS5	NBN
COPS5	PRKDC
COPS5	RPL13
COPS5	SHC1
COPS5	SUPT16H
COPS5	TPR
COPS5	YWHAZ
CPNE3	ANLN
CPNE3	ATM
CPNE3	AURKA
CPNE3	BCLAF1
CPNE3	CDC27
CPNE3	CHD7
CPNE3	COPS5
CPNE3	CPSF1
CPNE3	DNAJC13
CPNE3	EPPK1
CPNE3	HNRNPD
CPNE3	IQGAP1
CPNE3	LMNA
CPNE3	MAD1L1
CPNE3	NBN
CPNE3	PFKP
CPNE3	PRKDC
CPNE3	RAD21
CPNE3	RPL13
CPNE3	SHROOM3
CPNE3	SPTBN1
CPS1	ANXA4
CPS1	CDC27
CPS1	EZR
CPS1	HNRNPD
CPS1	IQGAP1
CPS1	LGALS3BP
CPS1	LMNA
CPS1	MAD1L1
CPS1	PRDX4
CPS1	PRKDC
CPS1	TAGLN2
CPS1	YWHAZ
CPSF1	C8ORF33
CPSF1	CBR3
CPSF1	CBS
CPSF1	EXOSC4
CPSF1	HLA-B
CPSF1	HNRNPD
CPSF1	LGALS3BP
CPSF1	NSMAF
CPSF1	PDXK
CPSF1	PRDX4
CPSF1	PRKDC
CPSF1	RPL13
CPSF1	YWHAZ
CSPG4	C1QA
CYC1	GNAI1
CYC1	GNAS
CYC1	PRKDC
CYC1	SNCA
DECR1	BCLAF1
DECR1	ESR1
DECR1	IQGAP1
DECR1	MTDH
DECR1	PRKDC
DECR1	RPL13
DECR1	SPTBN1
DECR1	SUPT16H
DECR1	TOP2A
DERL1	ATM
DERL1	TIAM1
DGKE	BCLAF1
DGKE	DMD
DGKE	HNRNPD
DGKE	PIK3C2A
DGKE	RPL35A
DGKE	STAT1
DGKE	TPM4
DGKE	UBR5
DGKE	YWHAZ
DMD	LDB3
DMD	PIK3C2A
DMD	TIAM1
DNAJC13	ANLN
DNAJC13	ATM
DNAJC13	AURKA
DNAJC13	BCLAF1
DNAJC13	CDC27
DNAJC13	COPS5
DNAJC13	CPSF1
DNAJC13	EPPK1
DNAJC13	HNRNPD
DNAJC13	IQGAP1
DNAJC13	LMNA
DNAJC13	MAD1L1
DNAJC13	NBN
DNAJC13	PFKP
DNAJC13	PRKDC
DNAJC13	RPL13
DNAJC13	SHROOM3
DNAJC13	SPTBN1
EDNRA	COL1A2
EDNRB	COL1A2
EIF1B	MTDH
EIF2C2	ABL2
EIF2C2	ANXA4
EIF2C2	CBR3
EIF2C2	EPPK1
EIF2C2	EZR
EIF2C2	HNRNPD
EIF2C2	LGALS3BP
EIF2C2	LMNA
EIF2C2	NSMAF
EIF2C2	PDIA3
EIF2C2	PDXK
EIF2C2	PLOD3
EIF2C2	PRDX4
EIF2C2	PRKDC
EIF2C2	RPL13
EIF2C2	RPL35A
EIF2C2	SAMHD1
EIF2C2	SHC1
EIF2C2	SPTBN1
EIF2C2	SUPT16H
EIF2C2	TAGLN2
EIF2C2	TPR
EIF2C2	YWHAZ
EIF4E3	EZR
EIF4E3	PTK2
EIF4E3	RPL13
EPPK1	BCLAF1
EPPK1	C3ORF32
EPPK1	CBR3
EPPK1	CDC27
EPPK1	CPSF1
EPPK1	HNRNPD
EPPK1	LGALS3BP
EPPK1	LMNA
EPPK1	MAD1L1
EPPK1	NBN
EPPK1	NSMAF
EPPK1	PRDX4
EPPK1	PRKDC
EPPK1	PTPN11
EPPK1	RPL13
EPPK1	RPL35A
EPPK1	SHC1
EPPK1	SUPT16H
EPPK1	TPR
EPPK1	YWHAZ
ERBB3	ABL2
ERBB3	PTPN11
ERC1	IQGAP1
ERC1	NSMAF
ERC1	PRKCA
ESR1	BCLAF1
ESR1	CDC25B
ESR1	COL1A2
ESR1	COPS5
ESR1	EPPK1
ESR1	EXOSC4
ESR1	GNAI1
ESR1	IQGAP1
ESR1	PRDX4
ESR1	PRKDC
ESR1	RPL13
ESR1	SHC1
ESR1	SHROOM3
ESR1	SPTBN1
ESR1	SUPT16H
ETS2	FOS
ETS2	KIT
EXOSC4	CBS
EXOSC4	HNRNPD
EXOSC4	LGALS3BP
EXOSC4	NSMAF
EXOSC4	YWHAZ
EZR	CBR3
EZR	CDC27
EZR	EPPK1
EZR	HLA-B
EZR	HNRNPD
EZR	IQGAP1
EZR	LGALS3BP
EZR	LMNA
EZR	MAD1L1
EZR	NSMAF
EZR	PDIA3
EZR	PLOD3
EZR	PRDX4
EZR	PRKCA
EZR	PRKDC
EZR	PTK2
EZR	RPL13
EZR	SAMHD1
EZR	SDC2
EZR	SGK1
EZR	SPTBN1
EZR	SUPT16H
EZR	TAGLN2
EZR	YWHAZ
FABP5	AHCYL2
FABP5	AURKA
FABP5	EIF1B
FABP5	UBR5
FAM169A	C1QA
FAM169A	PDE4B
FAM82B	CPS1
FAM82B	HNRNPD
FAM82B	LGALS3BP
FAM82B	LMNA
FAM82B	MSN
FAM82B	PRDX4
FAM82B	TAGLN2
FAM82B	YWHAZ
FBXO17	COPS5
FBXO17	KLHL24
FBXO17	TCEB1
FBXO32	ASS1
FCGBP	ASS1
FCGBP	FBXO32
FGFR3	ATF3
FGFR3	CHGB
FGFR3	STAT1
FKBP5	BAG2
FKBP5	ESR1
FKBP5	UBR5
FOS	COPS5
FOS	ESR1
FOS	GJA1
FOS	RPS6KA2
FOS	TPR
FOXM1	CDC25B
FOXM1	GAS1
FXR1	EIF2C2
FXR1	KIAA1377
FXR1	RPL35A
FYN	AURKA
FYN	CDC27
FYN	CNN3
FYN	GNAI1
FYN	GNAS
FYN	LYN
FYN	PRKCA
FYN	PRKDC
FYN	PTPN11
FZD7	PTK2
GAS1	MCM4
GBA	CD109
GBA	LAMC1
GBA	LGALS3BP
GBA	MARCKS
GBA	STOM
GFPT1	AURKA
GFPT1	FYN
GFPT1	HLA-B
GFPT1	KIT
GFPT1	LYN
GFPT1	PRKCA
GFPT1	PRKDC
GFPT1	PTK2
GFPT1	RPS6KA2
GFPT1	SHC1
GJC1	GJA1
GNAI1	CXCR4
GNAS	BCLAF1
GNAS	C3ORF32
GNAS	CDC27
GNAS	EPPK1
GNAS	GNAI1
GNAS	LGALS3BP
GNAS	LMNA
GNAS	MAD1L1
GNAS	NBN
GNAS	PRKDC
GNAS	RPL13
GNAS	SHC1
GNAS	SUPT16H
GNAS	TPR
GPR143	GNAI1
GRB10	FYN
GRB10	KIT
GRB10	MEGF10
GRB10	SHC1
HLA-B	C8ORF33
HLA-B	CBR3
HLA-B	CBS
HLA-B	EXOSC4
HLA-B	HNRNPD
HLA-B	LGALS3BP
HLA-B	NSMAF
HLA-B	RPL13
HLA-B	YWHAZ
HNRNPD	CBS
HNRNPD	LGALS3BP
HNRNPD	YWHAZ
HTRA1	ABLIM1
HTRA1	BCLAF1
HTRA1	CBR1
HTRA1	EPPK1
HTRA1	IQGAP1
HTRA1	PRKDC
HTRA1	PTPN11
HTRA1	RPL35A
HTRA1	SHC1
HTRA1	SPTBN1
ID2	IFI16
ID2	NEDD9
IFI16	TPR
IFI27	IFI35
IFI27	ISG20
IFI27	PSMB8
IFI35	PSMB8
IFITM1	C3
IFITM1	IFI27
IFITM1	IFI35
IFITM1	ISG20
IFITM1	PSMB8
IGFBP7	COL4A1
ILVBL	ASS1
ILVBL	LMNA
ILVBL	P4HA1
ILVBL	PLOD3
ILVBL	PRKDC
ILVBL	TOP2A
INTS8	ANLN
INTS8	BCLAF1
INTS8	C3ORF32
INTS8	CDC27
INTS8	COPS5
INTS8	EPPK1
INTS8	GNAS
INTS8	IQGAP1
INTS8	LMNA
INTS8	MAD1L1
INTS8	NBN
INTS8	PFKP
INTS8	PRKDC
INTS8	RPL13
INTS8	SHC1
INTS8	SUPT16H
INTS8	TPR
IQGAP1	ANLN
IQGAP1	BCLAF1
IQGAP1	C3ORF32
IQGAP1	CDC27
IQGAP1	COPS5
IQGAP1	CPSF1
IQGAP1	EPPK1
IQGAP1	GNAS
IQGAP1	HNRNPD
IQGAP1	LMNA
IQGAP1	MAD1L1
IQGAP1	NASP
IQGAP1	NBN
IQGAP1	NSMAF
IQGAP1	PFKP
IQGAP1	PRDX4
IQGAP1	PRKDC
IQGAP1	PTPN11
IQGAP1	RPL13
IQGAP1	RPL35A
IQGAP1	SUPT16H
IQGAP1	TPR
IQGAP1	YWHAZ
ISG20	IFI35
ISG20	PSMB8
ITPR2	PRKCA
KCTD6	CDC27
KIAA1377	FGFR3
KIAA1377	RAB27A
KIAA1377	YWHAZ
KIAA1429	YWHAZ
KIF20A	BCLAF1
KIF20A	CDC27
KIF20A	MAD1L1
KIRREL	FYN
KIRREL	IQGAP1
KIT	AURKA
KIT	FYN
KIT	LYN
KIT	PRKCA
KIT	PRKDC
KIT	PTPN11
KIT	RPS6KA2
KIT	SHC1
KLF4	CEBPB
KLHL24	COPS5
LAMA1	C3
LAMA1	NID1
LAMA1	SDC2
LAMC1	LGALS3BP
LAMC1	MARCKS
LAMC1	STOM
LDB3	TIAM1
LGALS1	FYN
LGALS1	GNAI1
LGALS1	GNAS
LGALS1	LGALS3BP
LGALS1	LYN
LGALS1	YWHAZ
LGALS3	LGALS1
LGALS3	LGALS3BP
LGALS3	MMP2
LGALS3	SHC1
LGALS3BP	CBS
LGALS3BP	GNAI1
LGALS3BP	YWHAZ
LMNA	C3ORF32
LMNA	CBR3
LMNA	CDC27
LMNA	CPSF1
LMNA	HNRNPD
LMNA	MAD1L1
LMNA	NBN
LMNA	NSMAF
LMNA	PRDX4
LMNA	PRKCA
LMNA	PRKDC
LMNA	RPL13
LMNA	SHC1
LMNA	SUPT16H
LMNA	TPR
LMNA	YWHAZ
LRRK2	SNCA
LYN	AURKA
LYN	GNAI1
LYN	GNAS
LYN	PRKDC
LYN	STAT1
MAD1L1	C3ORF32
MAD1L1	CPSF1
MAD1L1	HNRNPD
MAD1L1	PRKDC
MAD1L1	RPL13
MAD1L1	SHC1
MAD1L1	SUPT16H
MARCKS	IQGAP1
MARCKS	LGALS3BP
MARCKS	NASP
MARCKS	PRKCA
MARCKS	STOM
MARCKS	YWHAZ
MBP	PRKCA
MBP	YWHAZ
MCF2L	RPL13
MCM4	POLA1
MCM4	RPL13
MET	YWHAZ
MICAL1	NEDD9
MID1	UBE2W
MMP2	HNRNPD
MMP2	LGALS3BP
MMP2	PDXK
MMP2	PRKDC
MMP2	SPTBN1
MRPL13	MRPL15
MRPL13	MTERFD1
MRPL13	PRDX4
MRPL15	CNN3
MRPL15	MTERFD1
MRPL15	PRDX4
MRPS28	ALDH1L2
MRPS28	MRPL13
MRPS28	MRPL15
MRPS28	MTERFD1
MRPS28	PRDX4
MSN	CPS1
MSN	EZR
MSN	HLA-B
MSN	HNRNPD
MSN	LGALS3BP
MSN	LMNA
MSN	PRDX4
MSN	TAGLN2
MSN	YWHAZ
MTDH	BCLAF1
MTDH	ESR1
MTDH	IQGAP1
MTDH	LMNA
MTDH	PRKDC
MTDH	RPL13
MTDH	SPTBN1
MTDH	SUPT16H
MTERFD1	PRDX4
MYO1D	BCLAF1
MYO1D	ESR1
MYO1D	EXOSC4
MYO1D	SHC1
MYO1D	SHROOM3
MYO5A	SNCA
MYO5A	SPTBN1
MYO5A	TUBB6
MYO5A	YWHAZ
MYOF	YWHAZ
NASP	HLA-B
NASP	MCM4
NASP	PRKDC
NASP	YWHAZ
NBN	C3ORF32
NBN	CDC27
NBN	CPSF1
NBN	HNRNPD
NBN	MAD1L1
NBN	PRKDC
NBN	RPL13
NBN	SHC1
NBN	SUPT16H
NBN	TPR
NCKAP5	FYN
NDUFB9	CYC1
NDUFB9	SNCA
NEDD4L	SGK1
NEDD4L	YWHAZ
NEDD9	FYN
NEDD9	LYN
NEDD9	PTK2
NEDD9	PTPN11
NID1	LAMC1
NID1	LGALS3BP
NSMAF	CBS
NSMAF	HNRNPD
NSMAF	LGALS3BP
NSMAF	YWHAZ
P4HA1	CD109
P4HA1	CD97
P4HA1	GBA
P4HA1	LAMC1
P4HA1	LGALS3BP
P4HA1	LMNA
P4HA1	MARCKS
P4HA1	PLOD2
P4HA1	PLOD3
P4HA1	PRKDC
P4HA1	PSAP
P4HA1	STOM
P4HA1	TOP2A
P4HA2	CPS1
P4HA2	FAM82B
P4HA2	GNAI1
P4HA2	HNRNPD
P4HA2	LGALS3BP
P4HA2	LMNA
P4HA2	MSN
P4HA2	PFKP
P4HA2	PRDX4
P4HA2	PSAP
P4HA2	S100A4
P4HA2	TAGLN2
P4HA2	YWHAZ
PAM	PRKCA
PARP12	ASS1
PARP12	FBXO32
PARP12	FCGBP
PARP12	SERPINF1
PARP12	SPTBN1
PARP12	STOM
PDE4B	ATM
PDE4B	DERL1
PDE4B	PLAG1
PDE4B	SACS
PDE4B	TIAM1
PDE4DIP	STAT1
PDIA3	CBR1
PDIA3	CBR3
PDIA3	EPPK1
PDIA3	HLA-B
PDIA3	HNRNPD
PDIA3	IQGAP1
PDIA3	LAMC1
PDIA3	LGALS3BP
PDIA3	LMNA
PDIA3	MARCKS
PDIA3	NASP
PDIA3	NSMAF
PDIA3	PLOD3
PDIA3	PRDX4
PDIA3	PRKDC
PDIA3	RPL13
PDIA3	RPL35A
PDIA3	SPTBN1
PDIA3	SUPT16H
PDIA3	TAGLN2
PDIA3	YWHAZ
PDLIM1	EIF1B
PDLIM1	ESR1
PDXDC1	PTP4A3
PDXK	C8ORF33
PDXK	CBR3
PDXK	CBS
PDXK	EXOSC4
PDXK	HLA-B
PDXK	HNRNPD
PDXK	LGALS3BP
PDXK	NSMAF
PDXK	PRDX4
PDXK	PRKDC
PDXK	RPL13
PDXK	YWHAZ
PEG3	DMD
PEG3	LDB3
PEG3	TIAM1
PFKP	BCLAF1
PFKP	C3ORF32
PFKP	CDC27
PFKP	COPS5
PFKP	CPSF1
PFKP	EPPK1
PFKP	GNAS
PFKP	HLA-B
PFKP	HNRNPD
PFKP	LMNA
PFKP	MAD1L1
PFKP	MARCKS
PFKP	NBN
PFKP	PRKDC
PFKP	RPL13
PFKP	SHC1
PFKP	SUPT16H
PFKP	TPR
PFKP	YWHAZ
PIK3C2A	ABL2
PIK3C2A	ATM
PIK3C2A	AURKA
PIK3C2A	BCLAF1
PIK3C2A	FYN
PIK3C2A	HNRNPD
PIK3C2A	LYN
PIK3C2A	PRKDC
PIK3C2A	PTK2
PIK3C2A	RPL35A
PIK3C2A	SGK1
PLA1A	DGKE
PLA1A	DMD
PLA1A	PIK3C2A
PLAG1	ATM
PLAG1	DERL1
PLAG1	TIAM1
PLOD2	CD109
PLOD2	GBA
PLOD2	LAMC1
PLOD2	LGALS3BP
PLOD2	MARCKS
PLOD2	PLOD3
PLOD2	STOM
PLOD3	CBR3
PLOD3	CD109
PLOD3	EPPK1
PLOD3	GBA
PLOD3	HNRNPD
PLOD3	LAMC1
PLOD3	LGALS3BP
PLOD3	LMNA
PLOD3	MARCKS
PLOD3	NSMAF
PLOD3	PDXK
PLOD3	PRDX4
PLOD3	PRKDC
PLOD3	RPL13
PLOD3	RPL35A
PLOD3	SPTBN1
PLOD3	STOM
PLOD3	SUPT16H
PLOD3	TAGLN2
PLOD3	TOP2A
PLOD3	TPR
PLOD3	YWHAZ
PNKP	YWHAZ
POLR1D	SUPT16H
PPARG	CEBPB
PPARG	CHD7
PPARG	COPS5
PPARG	FOS
PPFIBP1	S100A4
PPFIBP1	YWHAZ
PPIC	LGALS3BP
PPP1R9A	UBR5
PRDX4	C8ORF33
PRDX4	CBR3
PRDX4	CBS
PRDX4	EXOSC4
PRDX4	HLA-B
PRDX4	HNRNPD
PRDX4	LGALS3BP
PRDX4	NSMAF
PRDX4	PRKDC
PRDX4	RPL13
PRDX4	YWHAZ
PRKCA	YWHAZ
PRKDC	C8ORF33
PRKDC	CBR3
PRKDC	CBS
PRKDC	EXOSC4
PRKDC	HLA-B
PRKDC	HNRNPD
PRKDC	LGALS3BP
PRKDC	NSMAF
PRKDC	PRKCA
PRKDC	RPL13
PRKDC	YWHAZ
PSAP	CD109
PSAP	CD97
PSAP	GBA
PSAP	LAMC1
PSAP	LGALS3BP
PSAP	MARCKS
PSAP	PLOD2
PSAP	PLOD3
PSAP	PRKDC
PSAP	STOM
PSMB8	TAP1
PSMB9	ESR1
PSMB9	PSMB8
PSMB9	PSME4
PSME4	ASS1
PSME4	ILVBL
PSME4	LMNA
PSME4	P4HA1
PSME4	PLOD3
PSME4	PRKDC
PSME4	PSMB8
PSME4	TOP2A
PTK2	ATM
PTK2	AURKA
PTK2	CXCR4
PTK2	FYN
PTK2	KIT
PTK2	LYN
PTK2	PRKCA
PTK2	PRKDC
PTK2	PTPN11
PTK2	RPL13
PTK2	RPS6KA2
PTK2	YWHAZ
PTP4A3	BAG2
PTP4A3	EPPK1
PTP4A3	STAT1
PTPN11	ASAP1
PTPN11	CXCR4
PTPN11	GNAI1
PTPN11	KIT
PTPN11	LYN
PTPN11	MET
PTPN11	PRKCA
PTPN11	PRKDC
PTPN11	RPL35A
RAB27A	MYO5A
RAB27A	RIMS2
RAB2A	HLA-B
RABGGTB	RAB27A
RAD21	ANLN
RAD21	ATM
RAD21	AURKA
RAD21	BCLAF1
RAD21	CDC27
RAD21	COPS5
RAD21	CPSF1
RAD21	DNAJC13
RAD21	EPPK1
RAD21	HNRNPD
RAD21	IQGAP1
RAD21	LMNA
RAD21	MAD1L1
RAD21	NASP
RAD21	NBN
RAD21	PFKP
RAD21	PRKDC
RAD21	RPL13
RAD21	SHROOM3
RAD21	SPTBN1
RAD21	SUPT16H
RAD21	TOP2A
RARB	CEBPB
RBMS1	POLA1
RGS20	GNAI1
RGS5	GNAI1
RIMS2	BCLAF1
RIMS2	ESR1
RIMS2	EXOSC4
RIMS2	FYN
RIMS2	MYO1D
RIMS2	SHROOM3
RNF125	UBE2W
RPL13	C8ORF33
RPL13	CBR3
RPL13	CBS
RPL13	EXOSC4
RPL13	HNRNPD
RPL13	LGALS3BP
RPL13	NSMAF
RPL13	YWHAZ
RPL35A	HNRNPD
RPL35A	LGALS3BP
RPL35A	MCM4
RPL35A	PDXK
RPL35A	PRDX4
RPL35A	PRKDC
RPL35A	RPL13
RPL35A	YWHAZ
RPS6KA2	AURKA
RPS6KA2	FYN
RPS6KA2	LYN
RPS6KA2	PRKCA
RPS6KA2	PRKDC
RPS6KA2	SHC1
RUNX1T1	SUPT16H
S100A4	CPS1
S100A4	FAM82B
S100A4	HNRNPD
S100A4	LGALS3BP
S100A4	LMNA
S100A4	MSN
S100A4	PRDX4
S100A4	TAGLN2
S100A4	YWHAZ
SACS	ATM
SACS	DERL1
SACS	PLAG1
SACS	TIAM1
SAMHD1	CBR3
SAMHD1	EPPK1
SAMHD1	HNRNPD
SAMHD1	LGALS3BP
SAMHD1	LMNA
SAMHD1	MMP2
SAMHD1	NSMAF
SAMHD1	PDIA3
SAMHD1	PDXK
SAMHD1	PLOD3
SAMHD1	PRDX4
SAMHD1	PRKDC
SAMHD1	RPL13
SAMHD1	SPTBN1
SAMHD1	SUPT16H
SAMHD1	TAGLN2
SAMHD1	TPR
SAMHD1	YWHAZ
SAP30	PRKDC
SAP30	RUNX1T1
SAP30	SSBP2
SAP30	SUPT16H
SDC2	MMP2
SDC2	PRKCA
SDC2	PTPN11
SDC2	SHC1
SDC2	SPP1
SDC2	STAT1
SEMA6A	SORBS2
SERPINE2	COL4A1
SERPINE2	COL4A2
SERPINF1	ASS1
SERPINF1	FBXO32
SERPINF1	FCGBP
SFI1	ANLN
SFI1	BCLAF1
SFI1	C3ORF32
SFI1	CDC27
SFI1	COPS5
SFI1	EPPK1
SFI1	GNAS
SFI1	INTS8
SFI1	IQGAP1
SFI1	LMNA
SFI1	MAD1L1
SFI1	NBN
SFI1	PFKP
SFI1	PRKDC
SFI1	RPL13
SFI1	SHC1
SFI1	SPTBN1
SFI1	SUPT16H
SFI1	TPR
SGK1	ABL2
SGK1	ATM
SGK1	AURKA
SGK1	CBR3
SGK1	FYN
SGK1	LYN
SGK1	NASP
SGK1	PRKDC
SGK1	PTK2
SH3PXD2A	GFPT1
SH3PXD2A	PRKDC
SHC1	ERBB3
SHC1	IQGAP1
SHC1	MET
SHC1	PRKCA
SHC1	PRKDC
SHC1	PTPN11
SHC1	RPL13
SHC1	RPL35A
SHC1	SUPT16H
SHC1	YWHAZ
SHROOM3	ANLN
SHROOM3	BCLAF1
SHROOM3	C3ORF32
SHROOM3	CDC27
SHROOM3	COPS5
SHROOM3	CPSF1
SHROOM3	EPPK1
SHROOM3	EXOSC4
SHROOM3	GNAS
SHROOM3	HNRNPD
SHROOM3	INTS8
SHROOM3	IQGAP1
SHROOM3	LMNA
SHROOM3	MAD1L1
SHROOM3	NBN
SHROOM3	PFKP
SHROOM3	PRKDC
SHROOM3	RPL13
SHROOM3	SFI1
SHROOM3	SHC1
SHROOM3	SPTBN1
SHROOM3	SUPT16H
SHROOM3	TPR
SIPA1L2	ESR1
SIPA1L2	PRDX4
SIPA1L2	PRKDC
SLC1A1	PRKCA
SNCA	FYN
SNCA	LYN
SNX8	FYN
SORBS2	ABL2
SORBS2	YWHAZ
SP100	B2M
SP100	MX1
SPARC	COL1A2
SPARC	SDC2
SPP1	LGALS1
SPP1	PRKCA
SPTBN1	ANLN
SPTBN1	BCLAF1
SPTBN1	C3ORF32
SPTBN1	CBR3
SPTBN1	CDC27
SPTBN1	COPS5
SPTBN1	CPSF1
SPTBN1	EPPK1
SPTBN1	GNAS
SPTBN1	HNRNPD
SPTBN1	INTS8
SPTBN1	IQGAP1
SPTBN1	LGALS3BP
SPTBN1	LMNA
SPTBN1	MAD1L1
SPTBN1	NBN
SPTBN1	NSMAF
SPTBN1	PDXK
SPTBN1	PFKP
SPTBN1	PRDX4
SPTBN1	PRKDC
SPTBN1	PTPN11
SPTBN1	RPL13
SPTBN1	RPL35A
SPTBN1	SHC1
SPTBN1	SNCA
SPTBN1	SUPT16H
SPTBN1	TPR
SPTBN1	TUBB6
SPTBN1	YWHAZ
SRGAP2	TIAM1
SRGAP2	YWHAZ
SSBP2	RUNX1T1
SSBP2	SUPT16H
SSFA2	WNK1
SSFA2	YWHAZ
STAT1	BCLAF1
STAT1	COPS5
STAT1	CXCR4
STAT1	FYN
STAT1	HNRNPD
STAT1	KIT
STAT1	PIK3C2A
STAT1	PTK2
STAT1	PTPN11
STAT1	RPL35A
STAT1	SPTBN1
STOM	FYN
STOM	GNAI1
STOM	GNAS
STOM	LGALS1
STOM	LGALS3BP
STOM	LYN
STOM	SPTBN1
SUPT16H	CBR3
SUPT16H	HLA-B
SUPT16H	HNRNPD
SUPT16H	LGALS3BP
SUPT16H	MCM4
SUPT16H	NASP
SUPT16H	NSMAF
SUPT16H	PRDX4
SUPT16H	PRKDC
SUPT16H	RPL13
SUPT16H	YWHAZ
SYNJ2	FYN
TACC2	GNAI1
TAF2	MCM4
TAGLN2	CBR3
TAGLN2	EIF1B
TAGLN2	EPPK1
TAGLN2	HLA-B
TAGLN2	HNRNPD
TAGLN2	IQGAP1
TAGLN2	LGALS3BP
TAGLN2	LMNA
TAGLN2	MARCKS
TAGLN2	NASP
TAGLN2	NSMAF
TAGLN2	PRDX4
TAGLN2	PRKDC
TAGLN2	RPL13
TAGLN2	SPTBN1
TAGLN2	SUPT16H
TAGLN2	YWHAZ
TAP1	ESR1
TAP1	HLA-B
TAP1	PDIA3
TBC1D7	PRKDC
TCEB1	AURKA
TCEB1	COPS5
TCEB1	EIF1B
TCEB1	KLHL24
TCEB1	LGALS3BP
TCEB1	PRKDC
TCEB1	SUPT16H
TCEB1	UBR5
TERF1	ATM
TERF1	NBN
TERF1	RAD21
TGFBI	COL4A1
THBS2	MMP2
TIAM1	ATM
TIAM1	PRKCA
TIAM1	PRKDC
TIAM1	PSAP
TIAM1	YWHAZ
TIMP2	MMP2
TIMP3	MMP2
TIPARP	ATM
TJP2	ERC1
TJP2	IQGAP1
TJP2	NSMAF
TJP2	POLA1
TJP2	YWHAZ
TM9SF1	LMNA
TM9SF1	MTDH
TNKS2	TERF1
TOP2A	BCLAF1
TOP2A	EPPK1
TOP2A	ESR1
TOP2A	IQGAP1
TOP2A	LMNA
TOP2A	MTDH
TOP2A	NASP
TOP2A	PRKCA
TOP2A	PRKDC
TOP2A	RPL13
TOP2A	SPTBN1
TOP2A	SUPT16H
TOR1AIP2	COPS5
TPD52L1	YWHAZ
TPM4	BCLAF1
TPM4	YWHAZ
TPPP	MYO5A
TPPP	SNCA
TPPP	SPTBN1
TPPP	TUBB6
TPPP	YWHAZ
TPR	C3ORF32
TPR	CDC27
TPR	CPSF1
TPR	HNRNPD
TPR	LGALS3BP
TPR	MAD1L1
TPR	NSMAF
TPR	PDXK
TPR	PRKDC
TPR	RPL13
TPR	SHC1
TPR	SUPT16H
TRAM1	ESR1
TRAM1	RPL13
TRAM1	RPL35A
TTC35	WNK1
TUBB6	SNCA
TUBB6	YWHAZ
UBE2W	CADPS2
UBR5	BAG2
UBR5	BCLAF1
UBR5	CDC27
UBR5	CNN3
UBR5	HNRNPD
UBR5	LGALS3BP
UBR5	MED15
UBR5	MRPL15
UCHL1	COPS5
UCHL1	EIF1B
UCHL1	MBP
UCHL1	SNCA
UCHL1	YWHAZ
VPS13B	CPS1
VPS13B	TAGLN2
WARS	CBR1
WARS	PRKDC
WIPI1	ESR1
WNK1	ABLIM1
WNK1	COPS5
WNK1	CPSF1
WNK1	NEDD4L
WNK1	YWHAZ
WSB1	PRKDC
WSB1	PSAP
WSB1	TCEB1
WSB1	TIAM1
YWHAZ	ALDH1L1
YWHAZ	ATP6V1C1
YWHAZ	MARCKS
YWHAZ	PFKP
YWHAZ	SNCA
ZBTB20	PPARG
ZFP106	PARP12
ZFP106	SPTBN1
ZFP106	STOM
ZFP106	WNK1

## Sheet: Sheet3
ANNOTATION
interaction	abbreviation
compound	c
activation	a
activation(indirect effect)	a(ind)
inhibition	inh
activation(phosphorylation)	a(+p)
expression	ex
binding/association	b
null	n
ubiquination	u
indirect effect	ind
activation(phosphorylation)(indirect effect)	a(+p)(ind)
